# Supplementary material for: LAPTM4B-35, a Cancer-Related Gene, Is Associated with Poor Prognosis in TNM Stages I-III Gastric Cancer Patients
Source: PLoS One. 2015 Apr 7;10(4):e0121559. doi: 10.1371/journal.pone.0121559 (PMC4388692; doi:10.1371/journal.pone.0121559)
Supplement: S1 Dataset — (Excel) (XLS) [file pone.0121559.s001.xls]

## Sheet: Relative compy number-RNA
Gastric cancer	Adjacent non-cancer
0.011414	0.002696
0.012419	0.002651
0.030834	0.016441
0.054781	0.038716
0.097463	0.008081
0.122124	0.095694
0.149599	0.355337
0.185598	0.113045
0.206532	1.33417
0.254014	0.018727
0.318186	0.339836
0.359951	0.244786
0.504231	1.19813
0.600645	0.332909
0.846541	0.319818
0.936559	0.194625
0.99441	1.55093
1.16942	0.853666
1.49524	0.603285
1.79357	0.647153
1.97952	1.2554
2.13165	0.465712
2.51171	0.847144
3.58445	2.06966

## Sheet: Cell proliferation data
	absorbance data for one experiment
		BGC-823		MOCK		BGC-823-AF
	0	0.423	0.0305123	0.3855	0.00636394	0.43	0.0274955
	1	0.532	0.0296985	0.463	0.00264575	0.651	0.123794
	2	0.718333	0.0286763	0.728333	0.0464579	0.988	0.0786193
	3	1.089	0.106532	1.1655	0.0898025	1.5505	0.0813173
	absorbance data for one experiment
		hCas9/gRNA		Control		SGC-7901
	0	0.351	0.0277797	0.342	0.0586513	0.347875	0.0336513
	1	0.5925	0.017673	0.98234	0.0375805	0.99	0.0605805
	2	1.046	0.0562198	1.529	0.06995	1.76475	0.0949539
	3	1.85	0.1651	3.012	0.1224	3.131	0.172437
	average data for three expriments
	BGC-823-AF			MOCK			BGC-823
	1.647	1.674	1.511	1.168	0.767	0.619	1.158	0.816	0.732
	hCas9/gRNA			Control			SGC-7901
	1.092	1.003	1.097	1.757	1.664	1.745	1.653	1.624	1.701
	These data analyzed at 3 days for BGC-823, 2 days for SGC-7901

## Sheet: TNM I-IV
Months	LAPTM4B-35 negative	LAPTM4B-35 positive
49.3	0
10.77	0
59.37	0
73.13	0
73.47	0
61.03	0
73.43	0
10	0
25.97	0
61.7	0
60.5	0
49	0
12.4	0
33	0
63.7	0
12.4	0
62.93	0
22	0
41	0
36	0
38	0
37	0
33.8	1
58.87	0
37	0
33	0
5	0
35	0
13.07	1
48.4	0
25	0
28	1
29.83	0
16.77	1
34.83	0
5.07	1
19.73	1
84	0
91.07	0
60.93	0
72.89	0
3.33	0
8	1
38	0
36	0
12.73	1
61	0
5.83	1
36.2	1
25.37	0
52.47	0
11.23	0
24	1
34.9	1
7	1
62.17	0
14.77	1
30.73	1
6.7	1
7.1	0
8.43	1
16.9	1
10.7	1
8.33	1
2.4	1
15.03	1
8.87	0
14.63	1
11.47	1
61.3		0
25.47		0
15.57		1
13.03		0
13		0
43.8		0
40.9		1
67.13		0
12		0
12.5		0
30		0
36.83		1
37		0
31.7		1
63.47		0
31		1
10.6		0
52.43		0
9.7		1
22		1
21.43		1
36.49		0
32		0
12		0
61.6		1
29.07		1
72.57		0
38		1
18.03		0
58.39		1
18.4		1
36		0
14		0
38		0
61.63		0
63		1
37		0
50.1		0
10.77		1
61.13		1
43.43		1
40.6		1
12.37		0
31.7		0
11.53		1
8.6		1
25.2		1
8.1		1
18.43		1
34		0
14.3		1
72.17		0
50		0
29.13		1
49.93		0
26.13		1
41.8		0
12		1
22.6		1
21		1
36.2		0
46.83		0
35.8		0
5		1
12		1
22.07		1
21.8		1
58.9		0
16.1		1
5.63		1
72.27		0
11.8		1
36		0
12.4		0
15		1
37		0
37		1
49.53		0
31		1
18		1
10.93		0
6		1
19		1
49.77		0
37		0
25.07		0
3		1
60.9		0
9		0
71.83		0
60.27		0
36.77		1
72.73		0
61		0
119.03		0
73.7		0
17.83		1
61.3		0
11.97		0
36.8		0
61.87		0
36.26		0
11.9		0
11.37		0
19.33		1
7.16		1
72.87		0
8		1
10.8		1
18.23		1
50		0
21.7		1
60.77		0
35.33		1
13.2		0
26.2		0
23		0
49.53		0
29.67		1
75.8		0
38.4		1
61.43		0
37		0
9.1		1
36		0
14.4		1
97.4		0
15.93		1
73.7		0
7.33		1
29.23		1
22.9		0
6.37		0
44.4		1
13.68		1
35.74		0
25.27		1
18		1
40.8		0
3		1
24.4		1
36		1
36		0
36		0
18		1
47.77		0
13		0
4.4		1
18.27		1
13.73		0
30.27		1
36		0
8		1
25		1
19		0
19.73		1
27.5		1
10.5		1
13.33		1
9		1
16.27		1
6.6		1
3		1
7.53		1
22.9		1
13		1
23.43		1
5.57		1
9.1		1
12		1
4		1

## Sheet: TNM stage I-III
Months	LAPTM4B-35 negative	LAPTM4B-35 positive
49.3	0
10.77	0
59.37	0
73.13	0
73.47	0
61.03	0
73.43	0
10	0
25.97	0
61.7	0
60.5	0
49	0
84	0
91.07	0
12.4	0
33	0
63.7	0
12.4	0
62.93	0
22	0
41	0
36	0
38	0
37	0
60.93	0
72.89	0
3.33	0
8	1
33.8	1
58.87	0
37	0
33	0
5	0
35	0
13.07	1
48.4	0
25	0
28	1
29.83	0
16.77	1
34.83	0
38	0
36	0
12.73	1
61	0
5.83	1
36.2	1
25.37	0
52.47	0
11.23	0
24	1
34.9	1
7	1
62.17	0
14.77	1
30.73	1
61.3		0
25.47		0
15.57		1
13.03		0
13		0
43.8		0
40.9		1
67.13		0
12		0
12.5		0
49.77		0
30		0
36.83		1
37		0
31.7		1
63.47		0
31		1
10.6		0
52.43		0
9.7		1
22		1
21.43		1
36.49		0
32		0
12		0
61.6		1
29.07		1
72.57		0
38		1
18.03		0
58.39		1
18.4		1
36		0
14		0
38		0
61.63		0
63		1
37		0
50.1		0
37		0
25.07		0
3		1
60.9		0
9		0
71.83		0
60.27		0
36.77		1
72.73		0
61		0
119.03		0
73.7		0
17.83		1
61.3		0
11.97		0
36.8		0
61.87		0
36.26		0
10.77		1
61.13		1
43.43		1
40.6		1
12.37		0
31.7		0
11.53		1
8.6		1
25.2		1
8.1		1
18.43		1
34		0
14.3		1
72.17		0
50		0
29.13		1
49.93		0
26.13		1
41.8		0
12		1
22.6		1
21		1
36.2		0
46.83		0
35.8		0
5		1
12		1
22.07		1
21.8		1
58.9		0
16.1		1
5.63		1
72.27		0
11.8		1
36		0
12.4		0
15		1
37		0
11.9		0
11.37		0
19.33		1
7.16		1
72.87		0
8		1
10.8		1
18.23		1
50		0
21.7		1
60.77		0
35.33		1
13.2		0
26.2		0
23		0
49.53		0
29.67		1
75.8		0
38.4		1
61.43		0
37		0
9.1		1
36		0
14.4		1
97.4		0
15.93		1
73.7		0
7.33		1
29.23		1
22.9		0
6.37		0
44.4		1
13.68		1
35.74		0
25.27		1
18		1
40.8		0
3		1
24.4		1
36		1
36		0
36		0
18		1
47.77		0
13		0
4.4		1
18.27		1
13.73		0
30.27		1
36		0
8		1
25		1
19		0
19.73		1

## Sheet: TNM stage IV
Months	LAPTM4B-35 negative	LAPTM4B-35 positive
5.07	1
19.73	1
6.7	1
7.1	0
8.43	1
16.9	1
10.7	1
8.33	1
2.4	1
15.03	1
8.87	0
14.63	1
11.47	1
37		1
49.53		0
31		1
18		1
10.93		0
6		1
19		1
27.5		1
10.5		1
13.33		1
9		1
16.27		1
6.6		1
3		1
7.53		1
22.9		1
13		1
23.43		1
5.57		1
9.1		1
12		1
4		1

## Sheet: Without lymphovascular invasion
Months	LAPTM4B-35 negative	LAPTM4B-35 positive
49.3	0
10.77	0
59.37	0
73.13	0
73.47	0
61.03	0
73.43	0
10	0
25.97	0
61.7	0
60.5	0
49	0
12.4	0
33	0
63.7	0
12.4	0
62.93	0
22	0
41	0
36	0
38	0
37	0
33.8	1
58.87	0
37	0
33	0
5	0
35	0
13.07	1
48.4	0
25	0
28	1
29.83	0
16.77	1
34.83	0
5.07	1
19.73	1
61.3		0
25.47		0
15.57		1
13.03		0
13		0
43.8		0
40.9		1
67.13		0
12		0
12.5		0
30		0
36.83		1
37		0
31.7		1
63.47		0
31		1
10.6		0
52.43		0
9.7		1
22		1
21.43		1
36.49		0
32		0
12		0
61.6		1
29.07		1
72.57		0
38		1
18.03		0
58.39		1
18.4		1
36		0
14		0
38		0
61.63		0
63		1
37		0
50.1		0
10.77		1
61.13		1
43.43		1
40.6		1
12.37		0
31.7		0
11.53		1
8.6		1
25.2		1
8.1		1
18.43		1
34		0
14.3		1
72.17		0
50		0
29.13		1
49.93		0
26.13		1
41.8		0
12		1
22.6		1
21		1
36.2		0
46.83		0
35.8		0
5		1
12		1
22.07		1
21.8		1
58.9		0
16.1		1
5.63		1
72.27		0
11.8		1
36		0
12.4		0
15		1
37		0
37		1
49.53		0
31		1
18		1
10.93		0
6		1
19		1

## Sheet: Cell migration data
	hCas9/gRNA	Control	SGC-7901
	160.68	506.185	485.317
	192.255	501.617	530.499
	245.085	549.144	546.476
	217.202	612.704	519.068
	234.514	490.761	503.061
	BGC-823-AF	MOCK	BGC-823
	272.111	129.868	108.362
	285.604	169.868	112.68
	189.503	118.852	118.945
	284.576	142	128.403
	294.47		164.346
	180.453		163.298
	343.23
	240.275

## Sheet: Cell invasion data
	hCas9/gRNA	Control	SGC-7901
	87	119	139
	55	134	137
	79	126	127
	54	140	116
	BGC-823-AF	MOCK	BGC-823
	45	36	32
	42	34	24
	39	32	29
	40	26	26

## Sheet: Clinicopathological data
Name	LAPTM4B adjusted	Survival state	Months	Gender	Age	Tumor location	Tumor size	Lauren	Differentiation	Histologic type	Lymphovascular invasion	Depth of invasion	Lymph node metastasis	Distant metastasis	TNM stage
9	N	0	25.97	2	2	1	1	1	1	1	0	2	0	0	1
29	N	0	33	1	2	1	2	1	1	1	0	3	0	0	2
32	N	0	3.33	1	1	1	1	1	1	1	1	4	0	0	2
33	N	0	62.93	1	2	1	2	1	2	1	0	4	0	0	2
111	N	1	30.73	2	1	1	2	2	2	2	1	4	1	0	3
209	N	1	19.73	1	1	1	1	2	2	2	0	3	1	1	4
7	N	0	73.43	2	2	2	2	1	1	1	0	1	0	0	1
8	N	0	10	1	1	2	1	2	2	2	0	2	0	0	1
12	N	0	84	2	2	2	1	1	2	1	1	2	0	0	1
87	N	0	58.87	1	1	2	1	1	1	1	0	3	1	0	3
90	N	0	33	2	1	2	2	2	2	1	0	3	1	0	3
91	N	0	5	1	1	2	1	2	1	1	0	3	1	0	3
93	N	0	35	2	1	2	1	1	2	2	0	3	1	0	3
102	N	0	11.23	2	1	2	2	2	2	1	1	4	1	0	3
110	N	1	14.77	1	2	2	2	2	2	2	1	4	1	0	3
113	N	0	34.83	2	1	2	1	1	2	1	0	4	1	0	3
212	N	1	10.7	2	1	2	2	2	2	1	1	4	1	1	4
215	N	1	15.03	2	1	2	1	2	2	1	1	4	1	1	4
1	N	0	49.3	2	1	3	2	2	2	2	0	1	0	0	1
2	N	0	10.77	1	1	3	1	1	1	1	0	1	0	0	1
3	N	0	59.37	2	2	3	1	2	1	2	0	1	0	0	1
4	N	0	73.13	2	2	3	1	1	1	2	0	1	0	0	1
5	N	0	73.47	1	2	3	1	1	1	1	0	1	0	0	1
6	N	0	61.03	1	1	3	1	1	1	2	0	1	0	0	1
10	N	0	61.7	1	1	3	1	1	1	1	0	2	0	0	1
11	N	0	60.5	1	1	3	2	1	2	2	0	2	0	0	1
13	N	0	49	1	2	3	1	1	1	1	0	2	0	0	1
14	N	0	91.07	1	2	3	1	1	2	1	1	2	0	0	1
26	N	0	60.93	1	1	3	1	1	1	1	1	2	1	0	2
27	N	0	12.4	2	1	3	1	1	1	1	0	2	1	0	2
28	N	0	72.89	1	1	3	2	2	2	1	1	3	1	0	2
30	N	0	63.7	1	1	3	1	2	2	2	0	3	1	0	2
31	N	0	12.4	1	2	3	1	1	1	1	0	4	1	0	2
34	N	0	22	2	2	3	1	1	2	1	0	4	1	0	2
35	N	0	41	1	1	3	1	1	2	1	0	4	0	0	2
36	N	0	36	1	2	3	2	1	2	2	0	4	0	0	2
37	N	0	38	1	1	3	2	2	2	2	0	4	0	0	2
38	N	1	8	2	2	3	1	1	2	1	1	4	0	0	2
39	N	0	37	1	2	3	1	1	1	1	0	2	1	0	2
86	N	1	33.8	1	1	3	1	2	2	1	0	3	1	0	3
88	N	0	37	2	1	3	2	1	1	1	0	3	1	0	3
89	N	0	38	1	1	3	2	2	2	1	1	3	1	0	3
92	N	0	36	2	1	3	1	2	2	1	1	3	1	0	3
94	N	1	12.73	1	2	3	2	1	2	1	1	4	1	0	3
95	N	0	61	2	1	3	2	1	2	2	1	4	1	0	3
96	N	1	5.83	2	2	3	1	2	2	1	1	4	1	0	3
97	N	1	13.07	2	1	3	1	1	2	1	0	4	1	0	3
98	N	1	36.2	1	1	3	1	1	2	1	1	4	1	0	3
99	N	0	25.37	2	2	3	2	1	2	1	1	4	1	0	3
101	N	0	48.4	2	2	3	1	2	2	1	0	4	1	0	3
103	N	1	24	1	2	3	2	1	1	1	1	4	1	0	3
104	N	0	25	1	2	3	2	1	1	1	0	4	1	0	3
105	N	1	34.9	1	2	3	2	1	2	1	1	4	1	0	3
108	N	0	29.83	2	1	3	1	1	2	2	0	4	1	0	3
109	N	0	62.17	2	1	3	2	2	2	2	1	4	1	0	3
112	N	1	16.77	2	2	3	1	2	2	1	0	4	1	0	3
207	N	1	5.07	2	1	3	2	1	1	1	0	3	0	1	4
208	N	0	7.1	1	1	3	2	1	2	1	1	3	1	1	4
210	N	1	8.43	2	2	3	1	1	1	1	1	4	1	1	4
211	N	1	16.9	2	1	3	1	1	1	1	1	4	1	1	4
213	N	1	8.33	2	1	3	2	2	2	1	1	4	1	1	4
214	N	1	2.4	1	2	3	1	2	2	1	1	4	1	1	4
216	N	0	8.87	1	2	3	2	2	2	2	1	4	1	1	4
217	N	1	14.63	1	2	3	1	1	1	1	1	4	1	1	4
100	N	0	52.47	2	1	4	2	2	2	1	1	4	1	0	3
106	N	1	7	1	2	4	2	2	2	1	1	4	1	0	3
107	N	1	28	1	1	4	2	2	2	1	0	4	1	0	3
206	N	1	6.7	1	1	4	2	2	2	1	1	3	1	1	4
218	N	1	11.47	2	1	4	2	1	2	2	1	4	1	1	4
43	P	1	36.83	2	1	1	1	1	2	2	0	3	0	0	2
219	P	1	27.5	2	2	1	1	2	2	1	1	4	1	1	4
220	P	1	10.5	1	1	1	2	1	2	1	1	4	1	1	4
221	P	1	13.33	2	2	1	2	2	2	1	1	4	1	1	4
40	P	0	37	1	2	2	1	1	2	1	1	2	1	0	2
42	P	0	30	1	1	2	2	2	2	1	0	3	0	0	2
114	P	1	10.77	1	2	2	1	1	2	1	0	4	1	0	3
15	P	0	61.3	1	2	3	1	2	2	1	0	2	0	0	1
41	P	0	25.07	1	1	3	2	1	2	1	1	3	1	0	2
44	P	0	37	1	2	3	1	1	2	1	0	4	1	0	2
45	P	1	31.7	1	2	3	2	1	2	1	0	4	0	0	2
115	P	1	61.13	2	1	3	1	1	1	1	0	4	1	0	3
116	P	1	43.43	2	1	3	2	2	2	2	0	4	1	0	3
16	P	0	25.47	1	2	1	1	1	1	1	0	1	0	0	1
119	P	0	12.37	1	1	1	1	1	2	2	0	3	1	0	3
121	P	1	11.53	1	1	1	1	1	2	1	0	3	1	0	3
125	P	1	19.33	1	2	1	2	1	2	1	1	4	1	0	3
130	P	1	10.8	1	2	1	1	1	2	1	1	4	1	0	3
46	P	0	63.47	1	2	2	1	1	2	1	0	2	1	0	2
48	P	1	31	2	1	2	1	2	2	1	0	3	1	0	2
50	P	0	10.6	2	2	2	2	1	2	1	0	4	0	0	2
51	P	0	9	1	2	2	1	1	2	1	1	4	1	0	2
117	P	1	40.6	1	2	2	2	2	2	1	0	3	1	0	3
118	P	0	11.9	1	1	2	2	1	2	1	1	3	1	0	3
122	P	0	11.37	1	1	2	2	2	2	2	1	4	1	0	3
123	P	1	8.6	2	1	2	1	2	2	1	0	4	1	0	3
126	P	1	7.16	1	2	2	2	2	2	2	1	4	1	0	3
128	P	1	8.1	1	1	2	1	2	2	1	0	4	1	0	3
223	P	1	9	1	2	2	2	2	1	1	1	3	1	1	4
17	P	1	15.57	1	2	3	2	1	1	1	0	2	0	0	1
47	P	1	3	1	2	3	1	2	2	1	1	2	1	0	2
49	P	0	60.9	2	1	3	1	2	2	2	1	3	0	0	2
120	P	0	31.7	2	2	3	2	2	2	1	0	3	1	0	3
124	P	1	25.2	2	1	3	1	2	2	1	0	4	1	0	3
127	P	0	72.87	1	1	3	1	2	2	1	1	4	1	0	3
129	P	1	8	1	2	3	1	2	2	1	1	4	1	0	3
131	P	1	18.43	1	2	3	1	1	2	1	0	4	1	0	3
132	P	1	18.23	1	2	3	1	1	2	2	1	4	1	0	3
133	P	0	50	2	2	3	2	1	2	2	1	4	1	0	3
134	P	0	34	1	1	3	2	1	2	2	0	4	1	0	3
222	P	1	37	2	1	3	2	1	2	1	0	3	1	1	4
224	P	1	16.27	1	2	3	1	1	1	1	1	4	1	1	4
225	P	1	6.6	1	1	3	1	1	1	1	1	4	1	1	4
226	P	0	49.53	1	1	3	2	1	2	2	0	4	1	1	4
18	P	0	13.03	1	1	1	1	1	1	1	0	1	0	0	1
55	P	1	21.43	1	1	1	2	1	2	1	0	3	0	0	2
56	P	0	36.49	1	2	1	1	1	1	1	0	4	1	0	2
137	P	0	60.77	1	2	1	1	1	1	1	1	4	1	0	3
142	P	0	26.2	1	2	1	1	1	2	1	1	4	1	0	3
147	P	1	26.13	1	2	1	1	1	2	1	0	4	1	0	3
150	P	0	75.8	1	1	1	1	2	1	2	1	4	1	0	3
153	P	1	38.4	1	1	1	1	1	1	1	1	4	1	0	3
154	P	0	61.43	2	1	1	2	1	2	1	1	4	0	0	3
58	P	0	60.27	1	1	2	2	1	2	1	1	4	1	0	2
135	P	1	21.7	1	2	2	2	1	2	1	1	3	1	0	3
138	P	0	72.17	1	1	2	2	2	2	1	0	4	1	0	3
139	P	1	35.33	1	2	2	2	1	2	1	1	4	1	0	3
143	P	1	29.13	1	2	2	2	2	2	1	0	4	1	0	3
151	P	1	12	1	1	2	2	2	2	2	0	4	1	0	3
152	P	1	22.6	2	2	2	1	1	2	2	0	4	1	0	3
228	P	1	3	2	1	2	2	2	2	1	1	4	1	1	4
229	P	1	7.53	1	2	2	1	1	1	1	1	4	1	1	4
232	P	1	23.43	1	1	2	1	1	2	1	1	4	1	1	4
19	P	0	13	1	1	3	1	1	1	1	0	1	0	0	1
52	P	0	52.43	1	1	3	1	1	2	2	0	2	1	0	2
53	P	1	9.7	1	1	3	2	1	2	1	0	3	0	0	2
54	P	1	22	1	2	3	2	1	2	1	0	3	0	0	2
57	P	0	71.83	2	1	3	1	1	2	1	1	4	1	0	2
59	P	0	32	2	1	3	2	1	2	1	0	4	1	0	2
136	P	1	14.3	1	2	3	2	1	2	2	0	2	1	0	3
140	P	0	50	1	2	3	1	1	2	1	0	4	1	0	3
141	P	0	13.2	2	1	3	1	1	2	1	1	4	1	0	3
144	P	0	23	1	2	3	2	2	2	1	1	4	1	0	3
145	P	0	49.93	2	1	3	2	1	2	1	0	4	1	0	3
146	P	0	49.53	2	1	3	1	1	2	1	1	4	1	0	3
148	P	0	41.8	1	1	3	1	1	2	1	0	4	1	0	3
149	P	1	29.67	1	2	3	2	2	2	2	1	4	1	0	3
155	P	0	37	1	2	3	2	1	2	1	1	4	1	0	3
156	P	1	21	1	1	3	2	2	2	1	0	4	1	0	3
157	P	1	9.1	1	2	3	1	1	2	2	1	4	1	0	3
227	P	1	31	1	1	3	1	1	2	2	0	3	1	1	4
230	P	1	22.9	1	2	3	2	1	2	1	1	4	1	1	4
231	P	1	13	2	1	3	2	1	2	1	1	4	1	1	4
21	P	1	40.9	1	2	1	1	1	1	1	0	2	0	0	1
64	P	0	72.73	1	1	1	1	2	2	1	1	3	1	0	2
67	P	1	38	1	2	1	1	1	1	1	0	3	1	0	2
71	P	1	58.39	1	1	1	1	1	1	1	0	4	0	0	2
72	P	1	17.83	1	1	1	1	1	1	1	1	4	1	0	2
73	P	0	61.3	1	1	1	1	2	2	1	1	4	0	0	2
74	P	1	18.4	1	2	1	2	1	1	1	0	4	0	0	2
75	P	0	36	1	2	1	1	1	1	1	0	4	1	0	2
78	P	0	61.63	1	2	1	2	2	2	1	0	4	0	0	2
161	P	1	14.4	1	1	1	1	1	2	1	1	3	1	0	3
165	P	1	7.33	1	2	1	2	1	2	1	1	4	1	0	3
169	P	1	44.4	1	1	1	2	2	2	2	1	4	1	0	3
172	P	1	25.27	1	2	1	1	1	1	1	1	4	1	0	3
176	P	1	5	1	1	1	2	2	2	1	0	4	1	0	3
180	P	1	22.07	1	2	1	2	1	1	1	0	4	1	0	3
188	P	1	16.1	1	2	1	2	2	1	2	0	4	1	0	3
190	P	1	5.63	1	2	1	2	2	2	2	0	4	1	0	3
191	P	1	4.4	1	1	1	2	2	2	1	1	4	1	0	3
192	P	0	72.27	1	2	1	1	1	2	1	0	4	1	0	3
235	P	1	5.57	1	2	1	2	2	2	1	1	4	1	1	4
61	P	1	61.6	1	2	2	1	1	2	1	0	2	1	0	2
63	P	1	29.07	1	1	2	2	1	1	1	0	2	1	0	2
68	P	0	119.03	1	1	2	2	1	2	1	1	3	1	0	2
158	P	0	36.2	2	1	2	1	1	2	1	0	2	1	0	3
162	P	0	97.4	2	2	2	1	1	2	1	1	3	1	0	3
168	P	0	6.37	1	2	2	1	1	2	1	1	4	1	0	3
173	P	1	18	2	1	2	2	1	1	1	1	4	1	0	3
174	P	0	35.8	1	1	2	2	2	2	1	0	4	1	0	3
175	P	0	40.8	2	2	2	2	2	2	1	1	4	1	0	3
179	P	1	24.4	2	1	2	1	1	2	1	1	4	1	0	3
187	P	0	58.9	2	1	2	1	1	2	2	0	4	1	0	3
234	P	0	10.93	1	1	2	1	1	2	1	0	4	0	1	4
20	P	0	43.8	1	1	3	1	1	2	2	0	1	0	0	1
22	P	0	67.13	1	2	3	2	1	1	1	0	2	0	0	1
60	P	0	12	2	1	3	1	2	2	1	0	2	1	0	2
62	P	1	36.77	1	2	3	1	2	2	1	1	2	1	0	2
65	P	0	61	2	2	3	2	1	2	1	1	3	1	0	2
66	P	0	72.57	2	2	3	2	1	1	1	0	3	1	0	2
69	P	0	18.03	2	2	3	1	1	2	2	0	4	0	0	2
70	P	0	73.7	1	1	3	2	2	2	1	1	4	0	0	2
76	P	0	14	1	1	3	1	1	2	1	0	4	0	0	2
77	P	0	38	1	2	3	1	1	2	1	0	4	1	0	2
159	P	0	36	1	2	3	1	1	2	1	1	2	1	0	3
160	P	0	46.83	1	1	3	2	1	1	1	0	3	1	0	3
163	P	1	15.93	1	2	3	2	1	2	1	1	3	1	0	3
164	P	0	73.7	1	1	3	2	1	2	2	1	3	1	0	3
166	P	1	29.23	1	2	3	2	1	2	1	1	4	1	0	3
167	P	0	22.9	1	2	3	2	1	2	1	1	4	1	0	3
170	P	1	13.68	1	1	3	1	1	2	1	1	4	1	0	3
171	P	0	35.74	1	2	3	1	1	2	1	1	4	1	0	3
177	P	1	3	2	1	3	1	2	2	1	1	4	1	0	3
178	P	1	12	1	1	3	2	2	2	1	0	4	1	0	3
181	P	1	36	1	1	3	2	1	1	1	1	4	1	0	3
182	P	0	36	1	2	3	1	1	1	1	1	4	1	0	3
183	P	0	36	1	2	3	2	1	1	1	1	4	1	0	3
184	P	1	18	1	2	3	2	1	2	1	1	4	1	0	3
185	P	0	47.77	1	2	3	1	1	2	1	1	4	1	0	3
186	P	1	21.8	2	2	3	2	1	2	1	0	4	1	0	3
189	P	0	13	1	1	3	2	1	2	2	1	4	1	0	3
233	P	1	18	1	1	3	2	1	1	1	0	3	1	1	4
236	P	1	9.1	1	1	3	1	1	2	1	1	4	1	1	4
23	P	0	49.77	2	2	1	1	2	2	1	1	1	0	0	1
79	P	0	11.97	1	1	1	1	2	2	2	1	2	1	0	2
80	P	1	63	2	2	1	1	1	2	1	0	3	1	0	2
82	P	0	36.8	1	1	1	1	2	2	1	1	4	0	0	2
83	P	0	61.87	1	2	1	2	1	1	1	1	4	0	0	2
194	P	1	11.8	1	2	1	2	2	2	1	0	3	1	0	3
200	P	0	12.4	2	2	1	1	1	2	1	0	4	1	0	3
204	P	0	19	2	1	1	2	2	2	2	1	4	1	0	3
84	P	0	50.1	1	2	2	2	1	2	1	0	4	0	0	2
196	P	1	30.27	2	2	2	2	1	2	1	1	3	1	0	3
198	P	0	36	1	2	2	1	2	2	1	1	4	1	0	3
202	P	1	25	1	2	2	2	1	2	1	1	4	1	0	3
203	P	0	37	1	2	2	2	1	2	1	0	4	1	0	3
205	P	1	19.73	1	1	2	2	2	2	2	1	4	1	0	3
237	P	1	12	1	2	2	1	2	2	1	1	3	1	1	4
24	P	0	12	1	1	3	1	1	2	1	0	1	0	0	1
25	P	0	12.5	1	1	3	1	1	2	2	0	1	0	0	1
81	P	0	37	1	1	3	1	1	2	1	0	3	1	0	2
85	P	0	36.26	1	1	3	1	2	2	2	1	4	0	0	2
193	P	1	18.27	1	2	3	1	1	2	1	1	3	1	0	3
195	P	0	13.73	1	2	3	1	1	2	1	1	3	1	0	3
197	P	0	36	2	1	3	2	1	1	1	0	4	1	0	3
201	P	1	15	1	1	3	2	1	2	1	0	4	1	0	3
238	P	1	6	2	2	3	2	2	2	2	0	3	1	1	4
239	P	1	4	1	2	3	1	2	2	2	1	4	1	1	4
240	P	1	19	1	2	3	2	1	2	2	0	4	1	1	4
199	P	1	8	1	1	4	2	2	2	1	1	4	1	0	3
